# Supplementary material for: Score-based tests of measurement invariance: use in practice
Source: Front Psychol. 2014 May 30;5:438. doi: 10.3389/fpsyg.2014.00438 (PMC4038958; doi:10.3389/fpsyg.2014.00438)
Supplement: Supplementary file 2 [file Presentation2.ZIP]

Archive with 5 entries (4 files):
- code/
- code/mz-frontiers.R
- code/replication-frontiers.R
- code/sim-frontiers.R
- code/README.txt
