# Supplementary material for: Score-based tests of measurement invariance: use in practice
Source: Front Psychol. 2014 May 30;5:438. doi: 10.3389/fpsyg.2014.00438 (PMC4038958; doi:10.3389/fpsyg.2014.00438)
Supplement: Supplementary file 2 [file Presentation2.ZIP › code/README.txt]

########################
#     READ ME          #
########################
This code.zip folder contains 3 .R files for replication of all analyses and simulations from the article.

1. mz-frontiers.R: Model estimation functions for simulations.
2. sim-frontiers.R: Functions for data generation, power evaluation, and power summaries.
3. replication-frontiers.R: Code for the tutorial and simulations, utilizing the other two files.


## Computational Details:

All results were obtained using the R system for statistical computing (R Core Team, 2013), version 3.0.3, employing the add-on package lavaan 0.5-15 (Rosseel, 2012) for fitting of the factor analysis models and strucchange 1.5-0 (Zeileis et al., 2002; Zeileis, 2006) for evaluating the parameter instability tests. R and both packages are freely available under the General Public License 2 from the Comprehensive R Archive Network at http://CRAN.R-project.org/.
